# Supplementary material for: Excessive Leaf Rolling Reduces Grain Yield by Disrupting Source–Sink Balance in Rice (Oryza sativa L.)
Source: Plants (Basel). 2026 Jun 14;15(12):1840. doi: 10.3390/plants15121840 (PMC13306753; doi:10.3390/plants15121840)
Supplement: Supplementary file 1 [file plants-15-01840-s001.zip]

Archive with 1 entries (1 files):
- plants-4349918-supplementary.pdf
